# Supplementary material for: Performance of Proximity Loggers in Recording Intra- and Inter-Species Interactions: A Laboratory and Field-Based Validation Study
Source: PLoS One. 2012 Jun 26;7(6):e39068. doi: 10.1371/journal.pone.0039068 (PMC3383709; doi:10.1371/journal.pone.0039068)
Supplement: R Functions S1 — R Code for the two Functions that can be used to filter and construct association matrices from data collected by proximity loggers. (R) [file pone.0039068.s002.r]

###################################################
#
#Performance of proximity loggers in recording intra- and inter-species interactions; a laboratory and field-based validation study
#Drewe, J.; Weber, N. et al.
#
#Supplementary Material: R Code containing functions for manipulating raw proximity logger data
#
#Please read the README file for step-by-step guides on how to use the functions. 
#
#For queries about code or bug reporting, contact Xavier Harrison: xav.harrison@gmail.com
####################################################


######################################################
# 'Contactweld' Function
######################################################

contactweld<-function(dataframe,threshold){
	if(missing(threshold)) stop("Please Enter Value for threshold")
contact1<-dataframe

#If threshold is zero, copy 'length' over to contact and leave data unchanged, else run function
if(threshold==0){
	
	contact1$contact<-contact1$length
	contact1
	} else {
#Sort out time formatting
stamp<-paste(contact1[,3],contact1[,4])

start<-strptime(stamp,format="%d/%m/%Y %H:%M:%S",tz="GMT")
which(is.na(start))

#Add duration of contact to start time contact - gaps between these are more informative
end<-contact1$length+start
contact2<-cbind(contact1,start,end)

#Order dataframe based encounter ID, then date then date/time
contact2<-contact2[order(contact2$encounter,contact2$start),]

#Set threshold value (seconds) for time difference in contacts
t60<-threshold*60+1

#Calculate difftime for all adjacent rows in dataframe
#Difference is from end time row x and start time row x+1
bottom<-seq(1:(nrow(contact2)-1))
top<-seq(2,nrow(contact2),1)
diffs<-difftime(contact2$start[top],contact2$end[bottom],units="secs")


diffs2<-c(0,diffs)
contact3<-cbind(contact2,diffs2)


#Does ID in row x match ID in x-1 & is time difference < threshold?
#Means rows with TRUE are part of the record above, rows with FALSE are either a new badger (encounter) or 
#the record started more than "threshold" minutes after the previous record ended
matches<-contact3[top,2]==contact3[bottom,2] & contact3[top,8]<t60

#Add matches. First record will always be false as nothing precedes it
contact4<-cbind(contact3,(c(FALSE,matches)))

#Size of dataframe = last row index
size<-nrow(contact4)


#If FALSE, newstart gets the start time in the same row (new record)
#If TRUE, must take start time for the previous row - which will now be in 'newstart' on the previous row
newstart<-rep(0,size)
for (k in 1:size){
if(contact4[k,9]==FALSE){newstart[k]<-contact4$start[k]} else {newstart[k]<-newstart[(k-1)]}
}

#Convert newstart back to times and dates
#R uses 1st Jan 1970 as baseline
newstart<-as.POSIXlt(newstart,origin='1970-01-01')
contact5<-cbind(contact4,newstart)


#Work out contact duration for every row between 'end' time and 'newstart'
contact<-difftime(contact5$end,contact5$newstart)
contact6<-cbind(contact5,contact)

#Need code to remove repeated observations, based on boundaries between logical operators
#If FALSE is followed by FALSE, this is a standalone record (i.e. not the start of a run of trues), so keep it
#If TRUE followed by FALSE, this is the last in a run of a chain of contacts, so keep
#If FALSE then TRUE, this is the start of a chain, and we only want the end of the chain, so discard
#Everything else (like TRUE followed by TRUE) is the middle of a chain, so discard
keepcode<-rep(0,size)
for (h in 1:(size-1)){
	if (contact6[h,9]==FALSE & contact6[(h+1),9]==FALSE){keepcode[h]<-1} else if (contact6[h,9]==TRUE & contact6[(h+1),9]==FALSE){keepcode[h]<-1} else if (contact6[h,9]==FALSE & contact6[(h+1),9]==TRUE){keepcode[h]<-0} else {keepcode[h]<-0}
	}

#Separate code for last value as cannot have "last row + 1"
#Will always have to keep it, as it will either be false or the end of a run of trues 
keepcode[size]<-1


contact7<-cbind(contact6,keepcode)

#Remove '0' values that are duplicates
contact8<-subset(contact7,keepcode==1)
contact8

}

}


##############################################
# 'Matrixbuild' Function 
##############################################

matrixbuild<-function(idfiles,collarids){

chars<-readline('Select number of letters of filenames to use to match individual IDs. e.g. 4 to select 008p from 008pWinter...')
ids<-substr(idfiles,1,chars)
nids=length(ids)

collarframe<-data.frame(ID=ids)
collarframe$collar<-collarids[,1][match(collarframe[,1],collarids[,2])]

#Throw error if there are any NAs
if(length(which(is.na(collarframe$collar)>0))) stop("Not All Collar IDs Matched")

#Read In datafiles
work<-getwd()

filesyes<-readline((paste("Data will be loaded from",work,"...Is this correct?...(Y/N)...")))

if(filesyes %in% c("n","N","no","No")) {stop("Function terminated")} else if (!filesyes %in% c("Y","y","yes","Yes"))
{stop("Function terminated")} else {

#Read in Datafiles
#Suppress Errors with 'try'
#If dataframe not found, throw an error and return name of file causing issues
for (k in 1:nids){
try(eval(parse(text=paste("t",k,"<-read.table('",work,"/",idfiles[k],".txt',header=T)",sep=""))),silent=TRUE)
eval(parse(text=paste("if(class(try(nrow(t",k,")<1,silent=TRUE)) == 'try-error') stop ('Problem with Datafile ",idfiles[k]," : Check for Spaces in File',call.=FALSE)",sep="")))
}

print(paste(nids,"datafiles loaded"),quote=FALSE)

##Run Contactweld Function for Each Datafile

cwthreshold<-readline("Enter Number of Minutes for 'contactweld' Function....")

#If non-zero argument passed to cwthreshold, run contactweld, otherwise just pass all raw data t[k]s to b[k]s
if (cwthreshold !=0){
	print(paste("Running contactweld Function for",nids,"datafiles using threshold of",cwthreshold,"minutes"),quote=FALSE)
    } else {
			print(paste("Contactweld Function not employed. Matrix will be built from raw data..."),quote=FALSE)
			}

for(k in 1:nids){
try(eval(parse(text=paste("b",k,"<-contactweld(t",k,",",cwthreshold,")",sep=""))),silent=TRUE)
eval(parse(text=paste("if(class(try(nrow(b",k,")<1,silent=TRUE)) == 'try-error') stop ('Badger Function for ",idfiles[k]," Has Failed.',call.=FALSE)",sep="")))
		}
				
					
					
######
#Day and Night Start
#######


timeyes<-readline("Do You Want to Subset Data Based on Time?...(Y/N)...")

if(timeyes %in% c("Y","y","yes","Yes")){
	
recstart<-readline("Enter Start Hour in 24h Clock Format (e.g. 17 for 5pm or 8 for 8am)...")
recend<-readline("Enter End Hour in 24h Clock Format (e.g. 17 for 5pm or 8 for 8am)...")

if(recstart==recend){stop("Error: Start and End Time Cannot Be Identical")}

recstartinfo<-paste(recstart,":00",sep="")
recendinfo<-paste(recend,":00",sep="")

print(paste("Subsetting Records to Those Between",recstartinfo,"and",recendinfo),quote=FALSE)

#####
#Subsetting Based on Hours
######

#Calculate Hour of Time
for (k in 1:nids){
eval(parse(text=paste("framehour<-as.POSIXlt(b",k,"$newstart)",sep="")))
eval(parse(text=paste("b",k,"$hour<-framehour$hour",sep="")))
}

##########
#Subset to only records after start or before end
###########
#If recend is less than recstart, times crosses midnight and slightly different code needed

if (as.numeric(recend)<as.numeric(recstart)){
	for (k in 1:nids){
	eval(parse(text=paste("bsub",k,"<-b",k,"[which(b",k,"$hour>=",as.numeric(recstart),"|b",k,"$hour<",as.numeric(recend),"),]",sep="")))
	}
	} else {
for (k in 1:nids){
	eval(parse(text=paste("bsub",k,"<-b",k,"[which(b",k,"$hour>=",as.numeric(recstart),"&b",k,"$hour<",as.numeric(recend),"),]",sep="")))
	}
	}

#Store vecotr of row dimensions
rowdims<-numeric(nids)
for (k in 1:nids){
try(eval(parse(text=paste("rowdims[",k,"]<-nrow(bsub",k,")",sep=""))),silent=TRUE)
}
recstoremove<-which(rowdims==0)

#Removing Datafiles if Some Badgers Have No Records in The Alotted Time
#KLUDGE: those files that have zero records are replaced with the original dataframes, but all contact lengths are set to zero
if(length(recstoremove)>0){
	
	for (j in 1:length(recstoremove)){
	eval(parse(text=paste("bsub",recstoremove[j],"<-b",recstoremove[j],sep="")))
	eval(parse(text=paste("bsub",recstoremove[j],"$contact<-0",sep="")))
	}
	
	}

#Restore to b's from bsub's
for (k in 1:nids){
	eval(parse(text=paste("b",k,"<-bsub",k,sep="")))
	}

} 


##########
#Common Code Irrespective of Time Subsetting
##########

#Match Collar Numbers to Animal IDs for alternative pivotable
for (k in 1:nids){
eval(parse(text=paste("b",k,"$idencounter<-collarids[,2][match(b",k,"$encounter,collarids[,1])]",sep="")))
}


#######
#Pivot Table Calcs
#######

#Now contains an option to have either the total contact duration between badgers (D) or the Count (F) or separate contact events per badgers

freq.or.duration<-readline("Enter required metric: 'D' for Total Duration of Contacts, or 'F' for frequency (number) of Contacts...")

#Duration Stuff
if(freq.or.duration %in% c('D','d')){
#Sum of Contacts (pivot-table equivalent) (currently set to badger id not collar id)
for(k in 1:nids){
eval(parse(text=paste("b",k,"d<-aggregate(contact~idencounter,FUN=sum,data=b",k,")",sep="")))
		}} else if(freq.or.duration %in% c('F','f'))
		 {
		
		#Frequency stuff
		#Extra line of code to reformat b[k]d's to be identical to the duration output
		
			for(k in 1:nids){
			eval(parse(text=paste("b",k,"dtemp<-with(b",k,",data.frame(table(idencounter)))",sep="")))
			eval(parse(text=paste("b",k,"d<-subset(b",k,"dtemp,b",k,"dtemp[,2]>0)",sep="")))
			eval(parse(text=paste("colnames(b",k,"d)[2]<-'contact'",sep="")))
									}} else {stop("Input for Metric Not Recognised: Choose from 'F' or 'D'")}
				


#Collar Numbers
collars<-collarframe$collar

#Work out which collars are present from the encounter histories in the dataframes
idsequence<-seq(nids)
eval(parse(text=paste("anim<-c(",paste("as.character(b",idsequence,"d[,1])",sep="",collapse=","),")")))

#Add vector of collar IDs inputted and work out unique, then order sequentially
anim2<-unique(c(anim,as.character(collarframe[,1])))
animpresent<-anim2[order(anim2)]


#########################################

#Make a list of containing all the badger data
blist<-paste("list(",paste("b",idsequence,"d",collapse=",",sep=""),")")
idlist<-eval(parse(text=blist))

#Work out where in the list of present badgers the collar id's are
#These are the columns of the matrix that will be filled
col.positions<-which(animpresent %in% collarframe[,1])
newcols<-data.frame(anim=animpresent[col.positions],cols=col.positions)

#Blank matrix
nsamp<-length(animpresent)

mat<-matrix(0,nrow=nsamp,ncol=nsamp)
rownames(mat)<-animpresent
colnames(mat)<-animpresent

print(paste("Building",length(animpresent),"x",length(animpresent),"Matrix..."),quote=FALSE)

#Flesh out contact matrices
#Number of columns to fill = number of collars worth of data
nind<-length(collars) 
for (k in 1:nind){
mat[,col.positions[k]]<-idlist[[k]][,2][match(animpresent,idlist[[k]][,1],nomatch=NA)]
}

#Working out max value between 'identical' pairs of contacts
mat2<-mat
mat2[which(is.na(mat2))]<-0

mat2l<-mat2
mat2u<-mat2
mat2u[lower.tri(mat2u)]<-NA
mat2l[upper.tri(mat2l)]<-NA


#Blank matrix to take max values
matblank<-mat2

#Calc max
for(i in 1:nsamp){
	for(j in 1:nsamp){
		matblank[i,j]<-max(mat2l[i,j],mat2u[j,i])
		}}


#Symmetrise matrix
mb2<-matblank
matblank[is.na(matblank)]<-0

for(i in 1:nsamp){
	for(j in 1:nsamp){
		mb2[j,i]<-max(matblank[i,j],matblank[j,i])
		}}

if(freq.or.duration %in% c('D','d')){
print(paste("Matrix Built Successfully...Longest Contact is",round(max(mb2)/60,dig=2),"minutes"),quote=FALSE)
} else {
	print(paste("Matrix Built Successfully...Largest Number of Contact Events With a Single Individual is",round(max(mb2)/60,dig=2)),quote=FALSE)
	}
	
#Tell User How Many Individuals Were Lost Due To Data/Time Subsetting
if(timeyes %in% c("Y","Yes","y","yes")){
	print(paste("N.B.",length(recstoremove),"datafiles have no records in the specified timeframe"),quote=FALSE)
	
	if(length(recstoremove)>0){
				print(paste("Animal IDs",paste(ids[recstoremove],collapse=","),"have no contacts"),quote=FALSE)
	
		}
	}

filnam<-readline("Enter Name of Output File...")
filnam2<-paste(filnam,".csv",sep="")
write.csv(mb2,filnam2,row.names=TRUE)
		
	} 
mb2
}


##################
#End
##################
